# Supplementary material for: Demonstration of Tunable Control over a Delayed-Release Vaccine Using Atomic Layer Deposition
Source: Vaccines (Basel). 2024 Jul 11;12(7):761. doi: 10.3390/vaccines12070761 (PMC11281649; doi:10.3390/vaccines12070761)
Supplement: Supplementary file 1 [file vaccines-12-00761-s001.zip]

Archive with 1 entries (1 files):
- vaccines-3063980-supplementary.pdf
